# Supplementary material for: Analysis of Dispersion of Carbon Nanotubes in m-Cresol
Source: Materials (Basel). 2022 May 25;15(11):3777. doi: 10.3390/ma15113777 (PMC9181108; doi:10.3390/ma15113777)
Supplement: Supplementary file 1 [file materials-15-03777-s001.zip]

Archive with 1 entries (1 files):
- materials-1723567-supplementary.pdf
